# Supplementary material for: Label-Free Microfluidic Impedance Cytometry for Acrosome Integrity Assessment of Boar Spermatozoa
Source: Biosensors (Basel). 2022 Aug 25;12(9):679. doi: 10.3390/bios12090679 (PMC9496365; doi:10.3390/bios12090679)
Supplement: Supplementary file 1 [file biosensors-12-00679-s001.zip]

Archive with 1 entries (1 files):
- biosensors-1842724-supplementary.pdf
